# Supplementary material for: Assessing Intra-Bundle Impregnation in Partially Impregnated Glass Fiber-Reinforced Polypropylene Composites Using a 2D Extended-Field and Multimodal Imaging Approach
Source: Polymers (Basel). 2024 Jul 30;16(15):2171. doi: 10.3390/polym16152171 (PMC11315057; doi:10.3390/polym16152171)
Supplement: Supplementary file 1 [file polymers-16-02171-s001.zip]

Archive with 1 entries (1 files):
- polymers-3099949-supplementary.pdf
